# Supplementary material for: MMR deficiency is frequent in colorectal carcinomas with diffuse SLFN11 immunostaining: clinicopathologic and molecular study of 31 cases identified among 3,300 tumors
Source: J Pathol Clin Res. 2025 Mar 19;11(2):e70025. doi: 10.1002/2056-4538.70025 (PMC11920882; doi:10.1002/2056-4538.70025)
Supplement: Supplementary file 2 — Table S1. Clinicopathological, immunophenotypic, and molecular characteristics of colorectal cancers with diffuse SLFN11 expression [file CJP2-11-e70025-s002.xlsx]

## Sheet: Table S1
MMR deficiency is frequent in colorectal carcinomas with diffuse SLFN11 immunostaining: clinicopathologic and molecular study of 31 cases identified among 3,300 tumors
M Kaczorowski et al. J Pathol Clin Res
https://doi.org/10.1002/2056-4538.70025
Table S1. Clinicopathological, immunophenotypic, and molecular characteristics of colorectal cancers with diffuse SLFN11 expression.
Case No.	Clinicopathol. data								Immunophenotype			Cell cycle markers			Genotype																						MMR workup	Expression (IHC)				Genotype				ddPCR assay	Methylation
	Sex	Age	Location	pT	pN	pM	Histology	Muc/S ring	CDX2	CK7	CK20		Beta-cat. n.	p53		ABL1	AKT1	ALK	APC	ATM	BRAF	CDKN2A	CTNNB1	ERBB2	FBXW7	GNAS	HRAS	IDH2	KIT	KRAS	PIK3CA	PTEN	RB1	TP53	SMAD4	SMARCB1		MLH1	PMS2	MSH2	MSH6	MLH1	PMS2	MSH2	MSH6	MSI	MLH1p
1	F	73	C	2	0	x	M diff	0.2	D	0	Foc		Foc								S600											S			S			L	L
2	F	76	C	2	0	x	P diff	5%/15%	D	0	Foc										S600																		L
3	F	80	C	4a	1b	x	P diff	0	Foc	0											S600									S14								L	L
4	F	82	C				P diff	0	D	0	P			D							S600											fs		fs, S	S			L	L
5	M	71	C	3	0	x	M diff	0.3	D	Foc	P		D								S600
6	F	41	A	3	0	x	M diff	0	D	0	P		Foc					fs*	fs*					S							S1047							P	P	#	P		S* ger
7	F	53	A	3	0	x	M diff	0.6	D	0	D								fs							S		S		S146	S545			S					L							3 of 5
8	F	66	A	3	0	x	M diff	0.8	D	0	D		Foc	D			S				S600													S					L
9	F	67	A	3	1c	x	M diff	0.4	D	0	D		P						fs*		S600										S546							L	L
10	F	70	A	3	0	x	M diff	0.4	D	0	P												S						S				S*, S					P	L
11	F	75	A	3	0	x	P diff	0	D	0	Foc						S		fs		S600																	L	L
12	M	37	A	2	1a	x	M diff	0.6	D	0	Foc		D										S							S12	S, S1047							L	L			Del ger
13	F	60	Hf	3	2a	1	M diff	0	D	D	D			0																	S545			fs	fs				#
14	F	67	Hf	3	0	x	M diff	0.2	D	Foc	Foc		Foc						S*	S*										S13				Intr							L				S*, S unk	5 of 5
15	F	79	Hf	3	0	x	M diff	0.6	D	D	0		D			S					S600																	L	L
16	M	60	Hf	3	1c	x	P diff	0/5%	D	Foc	0			D																				Sx2
17	F	58	T	2	0	x	M diff	0	D	0	D		P						fs*											S12	S545	S
18	F	60	T	2	0	x	M diff	0.15	D	0	Foc		P																	S13					fs	S			L			fs ger
19	F	78	T	2	0	x	M diff	0	D	0	P		P			fs			fs						S*						S1047								L			fs* som				5 of 5
20	M	64	T	3	2a	x	M diff	0.6	D	0	D		D												S		S18			S146						S					L				S* ger
21	M	77	T	3	0	x	M diff	0.8	D	P	P		P	Foc/ 0											S					S12				S*
22	F	60	Sf	2	0	x	M diff	0	D	0	P		D												S									S*
23	F	46	D	3	0	x	M diff	0.7	D	0	Foc		Foc													Sx2				S12										L	L			S* ger		5 of 5
24	F	77	D	2	0	0	M diff	0	D	0	D		P						fs		S444	S*																			L
25	M	76	D	4	0	x	M diff	0	D	0	Foc		D																	S12	S1047	S, fs
26	F	42	S				M diff	0	D	0	P		D	D					S*															S					#
27	M	65	S	3	0	x	M diff	0.3	D	0	D		Foc																	S12
28	M	84	S	3	1a	x	M diff	0.4	D	0	D								fs*											S12
29	M	65	R/Sj	4a	0	x	M diff	0.3	D	0	D																			S13				S							L				fs som	4 of 5
30	M	67	R/Sj	3	0	x	M diff	0.1	D	Foc	D										S600											S*						L	L
31	F	32	R				P diff	0	D	0	SC								S*x2												Sx2	S
