# Supplementary material for: MMR deficiency is frequent in colorectal carcinomas with diffuse SLFN11 immunostaining: clinicopathologic and molecular study of 31 cases identified among 3,300 tumors
Source: J Pathol Clin Res. 2025 Mar 19;11(2):e70025. doi: 10.1002/2056-4538.70025 (PMC11920882; doi:10.1002/2056-4538.70025)
Supplement: Supplementary file 3 — Table S2. Results of targeted NGS sequencing of tumor DNA from colorectal cancers with diffuse SLFN11 expression [file CJP2-11-e70025-s003.xlsx]

## Sheet: Table S2
MMR deficiency is frequent in colorectal carcinomas with diffuse SLFN11 immunostaining: clinicopathologic and molecular study of 31 cases identified among 3,300 tumors
M Kaczorowski et al. J Pathol Clin Res
https://doi.org/10.1002/2056-4538.70025
Table S2. Results of targeted NGS sequencing of tumor DNA from colorectal cancers with diffuse SLFN11 expression
Case No.	Gene ID	Position	Ref. Seq.	cDNA	AA Change	%	Coverage	TS	BGW	Function	Link
1	BRAF	chr7:140453136	NM_004333.6	c.1799T>A	p.V600E	23.3	4082	+	+	Pathogenic	https://www.ncbi.nlm.nih.gov/clinvar/variation/13961/
1	PTEN	chr10:89711876	NM_000314.8	c.494G>T	p.G165V	27.7	4987	+	+	Pathogenic	https://www.ncbi.nlm.nih.gov/clinvar/variation/1341516/
1	SMAD4	chr18:48591919	NM_005359.6	c.1082G>A	p.R361H	24.1	4452	+	+	Pathogenic	https://www.ncbi.nlm.nih.gov/clinvar/variation/24832/
2	BRAF	chr7:140453136	NM_004333.6	c.1799T>A	p.V600E	35.7	4599	+		Pathogenic	https://www.ncbi.nlm.nih.gov/clinvar/variation/13961/
3	BRAF	chr7:140453136	NM_004333.6	c.1799T>A	p.V600E	26	2657	+	+	Pathogenic	https://www.ncbi.nlm.nih.gov/clinvar/variation/13961/
3	KRAS	chr12:25398279	NM_033360.4	c.40G>A	p.V14I	21.3	3091	+	+	Pathogenic	https://www.ncbi.nlm.nih.gov/clinvar/variation/12589/?oq=rs104894365&m=NM_004985.5(KRAS):c.40G%3EA%20(p.Val14Ile)
4	BRAF	chr7:140453136	NM_004333.6	c.1799T>A	p.V600E	21.9	1591	+	+	Pathogenic/Likely pathogenic	https://www.ncbi.nlm.nih.gov/clinvar/variation/13961/
4	PTEN	chr10:89717770	NM_000314.8	c.800del	p.K267fs	12.1	774	+	-	Pathogenic	https://www.ncbi.nlm.nih.gov/clinvar/variation/92828/
4	SMAD4	chr18:48591919	NM_005359.6	c.1082G>A	p.R361H	16.2	1485	+	+	Pathogenic/Likely pathogenic	https://www.ncbi.nlm.nih.gov/clinvar/variation/24832/
4	TP53	chr17:7577141	NM_000546	c.797G>T	p.G266V	20.3	832	+	+	Pathogenic(1); Uncertain significance(3)	https://www.ncbi.nlm.nih.gov/clinvar/variation/233303/
4	TP53	chr17:7578430	NM_000546	c.499_500del	p.Q167fs	5.4	1358	+	+	Pathogenic	https://www.ncbi.nlm.nih.gov/clinvar/variation/2687675/?oq=TP53:c.499_500del&m=NM_000546.6(TP53):c.499_500del%20(p.Gln167fs)
5	BRAF	chr7:140453136	NM_004333.6	c.1799T>A	p.V600E	26.5	3271	+	+	Pathogenic	https://www.ncbi.nlm.nih.gov/clinvar/variation/13961/
6	ALK	chr2:29443612	NM_004304.5	c.3605del	p.G1202Efs*56	27.5	3078	+	-	Pathogenic	https://varsome.com/variant/hg19/chr2%2029443612%20C-?annotation-mode=somatic
6	APC	chr5:112175951	NM_000038.6	c.4659dup	p.E1554Rfs*5	17.1	1202	+	-	Likely pathogenic	https://varsome.com/variant/hg19/chr5%20112175951--A?annotation-mode=somatic
6	ERBB2	chr17:37880220	NM_004448.4	c.2264T>C	p. L755S	28.3	3894	+	+	Likely pathogenic	https://www.ncbi.nlm.nih.gov/clinvar/variation/376035/
6	PIK3CA	chr3:178952085	NM_006218.4	c.3140A>G	p.H1047R	26.9	3761	+	+	Pathogenic	https://www.ncbi.nlm.nih.gov/clinvar/variation/13652/
7	APC	chr5:112175952	NM_000038.6	c.4666dup	p.T1556fs	24.8	1401	+	-	Pathogenic	https://www.ncbi.nlm.nih.gov/clinvar/variation/428112/
7	GNAS	chr20:57484421	NM_000516.7	c.602G>A	p.R201H	32.9	1284	+	+	Likely pathogenic	https://www.ncbi.nlm.nih.gov/clinvar/variation/210045/
7	IDH2	chr15:90631934	NM_002168.4	c.419G>A	p.R140Q	4.9	2341	+	+	Pathogenic/Likely pathogenic	https://www.ncbi.nlm.nih.gov/clinvar/variation/14716/
7	KRAS	chr12:25378562	NM_033360.4	c.436G>A	p.A146T	31.6	1951	+	+	Conflicting Pathogenic(1); Likely pathogenic(1); Uncertain significance(2)	https://www.ncbi.nlm.nih.gov/clinvar/variation/197243/
7	PIK3CA	chr3:178936092	NM_006218.4	c.1634A>G	p.E545G	11.1	4273	+	+	Pathogenic/Likely pathogenic	https://www.ncbi.nlm.nih.gov/clinvar/variation/13656/
7	TP53	chr17:7577121	NM_000546.6	c.817C>T	p.R273C	35.4	1535	+	+	Pathogenic	https://www.ncbi.nlm.nih.gov/clinvar/variation/376656/
8	AKT1	chr14:105246551	NM_001382430.1	c.49G>A	p.E17K	24.1	1188	+	+	Pathogenic	https://www.ncbi.nlm.nih.gov/clinvar/variation/13983/?oq=rs121434592&m=NM_001382430.1(AKT1):c.49G%3EA%20(p.Glu17Lys)
8	BRAF	chr7:140453136	NM_004333.6	c.1799T>A	p.V600E	20	5658	+	+	Pathogenic	https://www.ncbi.nlm.nih.gov/clinvar/variation/13961/
8	TP53	chr17:7578265	NM_000546.6	c.584T>A	p.I195N	22.1	2734	+	+	Conflicting Pathogenic(1); Uncertain significance(3)	https://www.ncbi.nlm.nih.gov/clinvar/variation/376618/
9	APC	chr5:112175651	NM_000038.6	c.4364del	p.N1455Ifs*18	36.9	2305	+	+	Likely pathogenic	https://varsome.com/variant/hg19/chr5%20112175651%20A-?annotation-mode=somatic
9	BRAF	chr7:140453136	NM_004333.6	c.1799T>A	p.V600E	37	2276	+	+	Pathogenic	https://www.ncbi.nlm.nih.gov/clinvar/variation/13961/
9	PIK3CA	chr3:178936094	NM_006218.4	c.1636C>A	p. Q546K	14	5293	+	+	Conflicting Pathogenic(2); Uncertain significance(1)	https://www.ncbi.nlm.nih.gov/clinvar/variation/13657/
10	CTNNB1	chr3:41266104	NM_001904.4	c.101G>A	p.G34E	24.2	1294	+	+	Pathogenic/Likely pathogenic;	https://www.ncbi.nlm.nih.gov/clinvar/variation/17584/
10	KIT	chr4:55595523	NM_000222.3	c.2013A>C	p.E671D	5.5	3761	+	+	Likely pathogenic	https://varsome.com/variant/hg19/chr4%2055595523%20A%20C?annotation-mode=somatic
10	RB1	chr13:48955538	NM_000321.3	c.1654C>T	p.R552*	18.6	2639	+	+	Pathogenic	https://www.ncbi.nlm.nih.gov/clinvar/variation/126840/?oq=rs121913303&m=NM_000321.3(RB1):c.1654C%3ET%20(p.Arg552Ter)
10	RB1	chr13:49037878	NM_000321.3	c.2118T>G	p.C706W	34.2	194	+	-	Pathogenic	https://varsome.com/variant/hg19/chr13%2049037878%20T%20G?annotation-mode=somatic
11	AKT1	chr14:105246551	NM_001382430.1	c.49G>A	p.E17K	39	1452	+	+	Pathogenic	https://www.ncbi.nlm.nih.gov/clinvar/variation/13983/?oq=rs121434592&m=NM_001382430.1(AKT1):c.49G%3EA%20(p.Glu17Lys)
11	APC	chr5:112175970	NM_000038.6	c.4682del	p.K1561fs	40.3	1465	+	+	Pathogenic	https://www.ncbi.nlm.nih.gov/clinvar/variation/485155/
11	BRAF	chr7:140453136	NM_004333.6	c.1799T>A	p.V600E	40.2	3630	+	+	Pathogenic	https://www.ncbi.nlm.nih.gov/clinvar/variation/13961/
12	CTNNB1	chr3:41266124	NM_001904.4	c.121A>G	p.T41A	61.1	1377	+	+	Likely pathogenic	https://www.ncbi.nlm.nih.gov/clinvar/variation/17580/?oq=rs121913412&m=NM_001904.4(CTNNB1):c.121A%3EG%20(p.Thr41Ala)
12	KRAS	chr12:25398284	NM_033360.4	c.35G>A	p.G12D	30.4	5871	+	+	Pathogenic	https://www.ncbi.nlm.nih.gov/clinvar/variation/12583/
12	PIK3CA	chr3:178916936	NM_006218.4	c.323G>A	p.R108H	32.4	2078	+	+	Conflicting Pathogenic(2); Likely pathogenic(3); Uncertain significance(1)	https://www.ncbi.nlm.nih.gov/clinvar/variation/280875/?oq=rs886042002&m=NM_006218.4(PIK3CA):c.323G%3EA%20(p.Arg108His)
12	PIK3CA	chr3:178952085	NM_006218.4	c.3140A>G	p.H1047R	31.7	4399	+	+	Pathogenic	https://www.ncbi.nlm.nih.gov/clinvar/variation/13652/
13	PIK3CA	chr3:178936091	NM_000314.8	c.1633G>A	p.E545K	35.4	2000	+	+	Pathogenic/Likely pathogenic	https://www.ncbi.nlm.nih.gov/clinvar/variation/13655/?oq=PIK3CA[gene]+AND+c.1633G%3EA[varname]+&m=NM_006218.4(PIK3CA):c.1633G%3EA%20(p.Glu545Lys)
13	SMAD4	chr18:48593465	NM_005359.6	c.1216_1219del	p.A406Sfs*8	44.4	944	+	+	Likely pathogenic	https://varsome.com/variant/hg19/chr18%2048593465%20GCGG-?annotation-mode=somatic
13	TP53	chr17:7577513	NM_000546	c.764_768del	p.I255Tfs*7	43.2	1983	+	+	Likely pathogenic	https://varsome.com/variant/hg19/chr17%207577513%20TGTGA-?annotation-mode=somatic
14	APC	chr5:112175639	NM_000038.6	c.4348C>T	p.R1450*	22.8	2876	+	+	Pathogenic	https://www.ncbi.nlm.nih.gov/clinvar/variation/194585/
14	ATM	chr11:108236203	NM_000051.4	c.9139C>T	p.R3047*	21.4	3026	+	+	Pathogenic	https://www.ncbi.nlm.nih.gov/clinvar/variation/3029/?oq=rs121434219&m=NM_000051.4(ATM):c.9139C%3ET%20(p.Arg3047Ter)
14	KRAS	chr12:25398281	NM_033360.4	c.38G>A	p.G13D	20.4	2727	+	+	Conflicting Pathogenic(6); Uncertain significance(1)	https://www.ncbi.nlm.nih.gov/clinvar/variation/12580/
14	TP53	chr17:7579938	NM_000546.6	c.-26G>A	-	24.6	3845	+	-	Likely pathogenic	https://varsome.com/variant/hg19/chr17%207579938%20C%20T?annotation-mode=somatic
15	ABL1	chr9:133748400	NM_005157.6	c.1061T>C	p.L354P	34.2	4297	+	+	Likely pathogenic	https://varsome.com/variant/hg19/chr9%20133748400%20T%20C?annotation-mode=somatic
15	BRAF	chr7:140453136	NM_004333.6	c.1799T>A	p.V600E	28.9	3433	+	+	Pathogenic	https://www.ncbi.nlm.nih.gov/clinvar/variation/13961/
16	TP53	chr17:7577538	NM_000546.6	c.743G>A	p.R248Q	31.5	2457	+	+	Pathogenic	https://www.ncbi.nlm.nih.gov/clinvar/variation/12356/
16	TP53	chr17:7577548	NM_000546.6	c.733G>A	p.G245S	32.4	2462	+	+	Pathogenic	https://www.ncbi.nlm.nih.gov/clinvar/variation/12365/
17	APC	chr5:112175212	NM_000038.6	c.3927_3931del	p.E1309Dfs*4	68.9	1954	+	+	Pathogenic	https://www.ncbi.nlm.nih.gov/clinvar/variation/816/
17	KRAS	chr12:25398285	NM_004985.5	c.34G>T	p.G12C	23	1992	+	+	Likely pathogenic	https://www.ncbi.nlm.nih.gov/clinvar/variation/12578/
17	PIK3CA	chr3:178936091	NM_000314.8	c.1633G>A	p.E545K	33.4	2000	+	+	Pathogenic/Likely pathogenic	https://www.ncbi.nlm.nih.gov/clinvar/variation/13655/?oq=PIK3CA[gene]+AND+c.1633G%3EA[varname]+&m=NM_006218.4(PIK3CA):c.1633G%3EA%20(p.Glu545Lys)
17	PTEN	chr10:89685307	NM_000314.8	c.202T>A	p.Y68N	44.7	217	+	+	Likely pathogenic(1); Uncertain significance(2)	https://www.ncbi.nlm.nih.gov/clinvar/variation/92815/?oq=PTEN:c.202T%3EA&m=NM_000314.8(PTEN):c.202T%3EA%20(p.Tyr68Asn)
18	KRAS	chr12:25398281	NM_004985.5	c.38G>A	p.G13D	54	1988	+	+	Pathogenic(7); Uncertain significance(1)	https://www.ncbi.nlm.nih.gov/clinvar/variation/12580/?oq=KRAS:c.38G%3EA&m=NM_004985.5(KRAS):c.38G%3EA%20(p.Gly13Asp)
18	SMAD4	chr18:48604770	NM_005359.6	c.1594del	p.A532Pfs*5	35.6	1971	+	+	Likely pathogenic	https://varsome.com/variant/hg19/chr18%2048604770%20G-?annotation-mode=somatic
18	SMARCB1	chr22:24176339	NM_003073.5	c.1130G>A	p.R377H	36.4	1485	+	+	Pathogenic(1); Uncertain significance(1)	https://www.ncbi.nlm.nih.gov/clinvar/variation/30203/?oq=SMARCB1:c.1130G%3EA&m=NM_003073.5(SMARCB1):c.1130G%3EA%20(p.Arg377His)
19	ABL1	chr9:133748408	NM_005157.6	c.1073del	p.N358Tfs	35.2	3306	+	+	Likely pathogenic	https://varsome.com/variant/hg19/chr9%20133748408%20A-?annotation-mode=somatic
19	APC	chr5:12175676	NM_000038.6	c.4393_4394del	p.S1465fs	32.2	1371	+	+	Pathogenic	https://www.ncbi.nlm.nih.gov/clinvar/variation/811/
19	FBXW7	chr4:153258983	NM_001349798.2	c.832C>T	p.R278*	30.8	1850	+	+	Likely pathogenic	https://www.ncbi.nlm.nih.gov/clinvar/variation/1701892/?oq=rs2126583593&m=NM_001349798.2(FBXW7):c.832C%3ET%20(p.Arg278Ter)
19	PIK3CA	chr3:178952085	NM_006218.4	c.3140A>G	p.H1047R	34.7	3212	+	+	Pathogenic	https://www.ncbi.nlm.nih.gov/clinvar/variation/13652/
20	FBXW7	chr4:153249384	NM_001349798.2	c.1394G>A	p.R465H	33.5	1997	+	+	Likely pathogenic	https://www.ncbi.nlm.nih.gov/clinvar/variation/376415/?oq=FBXW7:c.1394G%3EA&m=NM_001349798.2(FBXW7):c.1394G%3EA%20(p.Arg465His)
20	HRAS	chr11:534270	NM_005343.4	c.53C>T	p.A18V	35.4	1155	+	+	Likely pathogenic	https://varsome.com/variant/hg19/chr11%20534270%20534270%20G%20A?annotation-mode=somatic
20	KRAS	chr12:25378562	NM_004985.5	c.436G>A	p.A146T	30.8	1245	+	+	Pathogenic(2); Likely pathogenic(1); Uncertain significance(2)	https://www.ncbi.nlm.nih.gov/clinvar/variation/197243/?oq=KRAS:c.436G%3EA&m=NM_004985.5(KRAS):c.436G%3EA%20(p.Ala146Thr)
20	SMARCB1	chr22:24176339	NM_003073.5	c.1130G>A	p.R377H	40.2	696	+	+	Pathogenic(1); Uncertain significance(1)	https://www.ncbi.nlm.nih.gov/clinvar/variation/30203/?oq=SMARCB1:c.1130G%3EA&m=NM_003073.5(SMARCB1):c.1130G%3EA%20(p.Arg377His)
21	FBXW7	chr4:153249384	NM_001349798.2	c.1394G>A	p.R465H	44.3	1874	+	+	Likely pathogenic	https://www.ncbi.nlm.nih.gov/clinvar/variation/376415/?oq=FBXW7:c.1394G%3EA&m=NM_001349798.2(FBXW7):c.1394G%3EA%20(p.Arg465His)
21	KRAS	chr12:25398284	NM_004985.5	c.35G>A	p.G12D	4.5	1991	+	+	Pathogenic/Likely pathogenic	https://www.ncbi.nlm.nih.gov/clinvar/variation/12582/
21	TP53	chr17:7578212	NM_000546.6	c.637C>T	p.R213*	5.2	1918	+	+	Pathogenic	https://www.ncbi.nlm.nih.gov/clinvar/variation/43590/
22	FBXW7	chr4:153245446	NM_001349798.2	c.1745C>T	p.S582L	38.2	5612	+	+	Likely pathogenic	https://varsome.com/variant/hg19/chr4%20153245446%20G%20A?annotation-mode=somatic
22	TP53	chr17:7577022	NM_000546.6	c.916C>T	p.R306*	29	939	+	+	Pathogenic	https://www.ncbi.nlm.nih.gov/clinvar/variation/142144/
23	GNAS	chr20:57484420	NM_000516.7	c.601C>T	p.R201C	29.9	509	+	+	Pathogenic	https://www.ncbi.nlm.nih.gov/clinvar/variation/15933/
23	GNAS	chr20:57484421	NM_000516.7	c.602G>A	p.R201H	29.3	509	+	+	Pathogenic	https://www.ncbi.nlm.nih.gov/clinvar/variation/15934/?oq=GNAS:c.602G%3EA&m=NM_000516.7(GNAS):c.602G%3EA%20(p.Arg201His)
23	KRAS	chr12:25398284	NM_004985.5	c.35G>A	p.G12D	26	1400	+	+	Pathogenic/Likely pathogenic	https://www.ncbi.nlm.nih.gov/clinvar/variation/12582/
24	APC	chr5:112175952	NM_000038.6	c.4666dup	p.T1556fs	10.3	1019	+	-	Pathogenic	https://www.ncbi.nlm.nih.gov/clinvar/variation/428112/
24	BRAF	chr7:140481478	NM_004333.6	c.1330C>T	p.R444W	16.2	1863	+	+	Likely pathogenic	https://www.ncbi.nlm.nih.gov/clinvar/variation/376074/
24	CDKN2A	chr9:21971096	NM_000077.5	c.262G>T	p.E88*	16.6	1996	+	+	Pathogenic	https://www.ncbi.nlm.nih.gov/clinvar/variation/376305/
25	KRAS	chr12:25398284	NM_033360.4	c.35G>C	p.G12A	38.7	4137	+	+	Likely pathogenic	https://www.ncbi.nlm.nih.gov/clinvar/variation/45122/
25	PIK3CA	chr3:178952085	NM_006218.4	c.3140A>G	p.H1047R	37.7	3789	+	+	Pathogenic	https://www.ncbi.nlm.nih.gov/clinvar/variation/13652/
25	PTEN	chr10:89685307	NM_000314.8	c.202T>C	p.Y68H	65.8	421	+	+	Pathogenic/Likely pathogenic	https://www.ncbi.nlm.nih.gov/clinvar/variation/189474/
25	PTEN	chr10:89720721	NM_000314.8	c.875dup	p.N292fs	28.6	5368	+	-	Pathogenic	https://www.ncbi.nlm.nih.gov/clinvar/variation/189453/
26	APC	chr5:112174631	NM_000038.6	c.3340C>T	p.R1114*	25.2	1999	+	+	Pathogenic	https://www.ncbi.nlm.nih.gov/clinvar/variation/236589/
26	TP53	chr17:7578412	NM_000546	c.518T>C	p.V173A	81.4	1860	+	+	Pathogenic/Likely pathogenic	https://www.ncbi.nlm.nih.gov/clinvar/variation/376017/
27	KRAS	chr12:25398284	NM_033360.4	c.35G>C	p.G12A	24.1	4456	+	+	Likely pathogenic	https://www.ncbi.nlm.nih.gov/clinvar/variation/45122/
28	APC	chr5:112175212	NM_000038.6	c.3927_3931del	p.E1309Dfs*4	43.5	1803	+	+	Pathogenic	https://www.ncbi.nlm.nih.gov/clinvar/variation/816/
28	KRAS	chr12:25398284	NM_004985.5	c.35G>T	p.G12V	30.4	1992	+	+	Pathogenic	https://www.ncbi.nlm.nih.gov/clinvar/variation/12583/
29	KRAS	chr12:25398281	NM_033360.4	c.38G>A	p.G13D	24.1	4456	+	+	Conflicting Pathogenic(6); Uncertain significance(1)	https://www.ncbi.nlm.nih.gov/clinvar/variation/12580/
29	TP53	chr17:7577120	NM_000546.6	c.818G>A	p.R273H	25.3	1659	+	+	Pathogenic	https://www.ncbi.nlm.nih.gov/clinvar/variation/12366/
30	BRAF	chr7:140453136	NM_004333.6	c.1799T>A	p.V600E	24	1223	+	+	Pathogenic/Likely pathogenic	https://www.ncbi.nlm.nih.gov/clinvar/variation/13961/
30	PTEN	chr10:89720712	NM_000314.8	c.867del	p.V290*	12.6	1957	+	+	Pathogenic	https://www.ncbi.nlm.nih.gov/clinvar/variation/1805089/?oq=PTEN:c.867del&m=NM_000314.8(PTEN):c.867del%20(p.Lys289_Val290insTer)
31	APC	chr5:112174631	NM_000038.6	c.3340C>T	p.R1114*	41.9	2000	+	+	Pathogenic	https://www.ncbi.nlm.nih.gov/clinvar/variation/236589/
31	APC	chr5:112175639	NM_000038.6	c.4348C>T	p.R1450*	41	2000	+	+	Pathogenic	https://www.ncbi.nlm.nih.gov/clinvar/variation/194585/
31	PIK3CA	chr3:178916876	NM_000314.8	c.263G>A	p.R88Q	38.1	1596	+	+	Pathogenic	https://www.ncbi.nlm.nih.gov/clinvar/variation/376049/?oq=PIK3CA[gene]+AND+c.263G%3EA[varname]+&m=NM_006218.4(PIK3CA):c.263G%3EA%20(p.Arg88Gln)
31	PIK3CA	chr3:178952074	NM_000314.8	c.3129G>T	p.M1043I	40.3	2000	+	+	Pathogenic	https://www.ncbi.nlm.nih.gov/clinvar/variation/217292/?oq=PIK3CA[gene]+AND+c.3129G%3ET[varname]+&m=NM_006218.4(PIK3CA):c.3129G%3ET%20(p.Met1043Ile)
31	PTEN	chr10:89624296	NM_000314.8	c.70G>T	p.D24Y	38.9	1996	+	+	Pathogenic	https://www.ncbi.nlm.nih.gov/clinvar/variation/189398/?oq=PTEN:c.70G%3ET&m=NM_000314.8(PTEN):c.70G%3ET%20(p.Asp24Tyr)
