# Supplementary material for: MMR deficiency is frequent in colorectal carcinomas with diffuse SLFN11 immunostaining: clinicopathologic and molecular study of 31 cases identified among 3,300 tumors
Source: J Pathol Clin Res. 2025 Mar 19;11(2):e70025. doi: 10.1002/2056-4538.70025 (PMC11920882; doi:10.1002/2056-4538.70025)
Supplement: Supplementary file 4 — Table S3. Description of MMR gene mutations identified in colorectal cancers with diffuse SLFN11 expression [file CJP2-11-e70025-s001.xlsx]

## Sheet: Table S3
MMR deficiency is frequent in colorectal carcinomas with diffuse SLFN11 immunostaining: clinicopathologic and molecular study of 31 cases identified among 3,300 tumors
M Kaczorowski et al. J Pathol Clin Res
https://doi.org/10.1002/2056-4538.70025
Table S3. Description of MMR gene mutations identified in colorectal cancers with diffuse SLFN11 expression
Case No.	Gene ID	Position	Ref. Seq.	cDNA	AA Change	Origin	Method	Classification	Source
12	MLH1	ch3:36993_37028932*	NM_000249.4	Del ex1-13	p.?	Germline	MLPA	Pathogenic for Lynch syndrome	PMID: 35149321
18	MLH1	ch3: 37050632-3	NM_000249.4	c.2252_2253dupAA	p.Val752fs	Germline	Sanger sequencing	Unsertain significance for Lynch syndrom	ClinVar
19	MLH1	ch3: 37056021	NM_000249.4	c.775_776insA	p.Leu259TyrfsTer48	Somatic	NGS/Sanger sequencing	Likely pathogenic	ClinVar
6	PMS2	ch7: 5986826	NM_000535.7	c.1939A>T	p.Lys647Ter	Germline	Sanger sequencing	Pathogenic for Lynch syndrome	ClinVar
23	MSH2	ch2: 47429812	NM_000251.3	c.1147C>T	p.Arg383Ter	Germline	NGS/Sanger sequencing	Pathogenic for Lynch syndrome	ClinVar
14	MSH6	ch2: 47798701	NM_000179.3	c.718C>T	p.Arg240Ter	UNK	NGS	Pathogenic for Lynch syndrome	ClinVar
14	MSH6	ch2: 47803473	NM_000179.3	c.3226C>T	p.Arg1076Cys	UNK	NGS	Likely pathogenic for Lynch syndrome	ClinVar
20	MSH6	ch2: 47799674	NM_000179.3	c.1691C>A	p.Ser564Ter	Germline	Sanger sequencing	Pathogenic/likely pathogenic	ClinVar
29	MSH6	ch2: 47791028	NM_000179.3	c.362del	p.Arg121fs	Somatic	NGS/Sanger sequencing	Pathogenic	ClinVar
* Estimated deletion area. An exact position can not be established without DNA sequencing.
